# Supplementary material for: SMRT long reads and Direct Label and Stain optical maps allow the generation of a high-quality genome assembly for the European barn swallow (Hirundo rustica rustica)
Source: Gigascience. 2018 Nov 29;8(1):giy142. doi: 10.1093/gigascience/giy142 (PMC6324554; doi:10.1093/gigascience/giy142)
Supplement: giy142_Supplemental_Files [file giy142_supplemental_files.zip]

Archive with 7 entries (7 files):
- Supplementary Figure 1.png
- Supplementary Figure 2.tif
- Supplementary Figure 3.png
- Supplementary Figure 4.png
- Supplementary Figure 5.tif
- Supplementary Figure 6.eps
- Supplementary Table 1.xlsx
