# Supplementary material for: SMRT long reads and Direct Label and Stain optical maps allow the generation of a high-quality genome assembly for the European barn swallow (Hirundo rustica rustica)
Source: Gigascience. 2018 Nov 29;8(1):giy142. doi: 10.1093/gigascience/giy142 (PMC6324554; doi:10.1093/gigascience/giy142)
Supplement: giy142_Supplemental_Files [file giy142_supplemental_files.zip › Supplementary Table 1.xlsx]

## Sheet: Supplementary Table 1
	Comparison of barn swallow genome assemblies
		SMRT contigs	HS1 (BssSI)		HS1 vs SMRT				HS2 (DLE-1)		HS2 vs HS1				DE-HS		DE-HS vs HS2				Final	Final vs DE-HS
	Strategy	PacBio Sequel	Bionano Saphyr		Fold-change (x)				Bionano Saphyr		Fold-change (x)				Bionano Saphyr		Fold-change (x)				No haplotigs	Fold-change (x)
	Starting raw data (Gbp)	66.4	59.6				0.89759	ê	59.6		1				59.6		1				59.6	1
	N50 (Mbp)	5.18928	8.327	10.789	1.60465		2.07909		17.321	25.954	2.0801		2.4056		23.8429	28.42	1.37653		1.09501		25.9542	1.08855	
	N90 (Mbp)	0.0929	0.105889	1.14678	1.13982		12.3442		0.093778	2.33575	0.885626		2.0368		0.114806	2.12391	1.22423		0.909304		2.002	17.4381	
	Total size (Gbp)	1.31177	1.339	1.175	1.02076		0.895738		1.34016	1.14836	1.00086		0.977329		1.35181	1.20881	1.35065		1.05264		1.21	0.895095	
	Theroretical genome coverage*	51.875	46.5625				0.89759		46.5625		1				46.5625		1				46.5625	1
	% genome coverage*	102.482	104.609	91.7969	1.02076		0.895738		104.7	89.7157	1.00086		0.977329		105.61	94.4383	1.0087		1.05264		94.5312	0.895095	
	# of contigs/scaffolds	3872	3308	409	1.1705		9.46699		3317	211	0.997287		1.93839		3083	273	1.0759		0.772894		364	8.46978	
	Avg contig/scaffold length (Mbp)	0.338782	0.405	2.874	1.19546		8.48333		0.404	5.442	0.997531		1.89353		0.438472	4.42788	1.08533		0.813649		3.334	7.60368	
	Longest contig/scaffold (Mbp)	33.23	39.193	39.193	1.17945		1.17945		109.491	109.491	2.79364		2.79364		98.053	98.053	0.895535		0.895535		98.053	1	
	* Barn swallow estimated genome size: 1.28 Gbp (Andrews et al. 2009)
	SMRT contigs = CANU assembly of SMRT long-reads
	HS1 = Hybrid Scaffold with BssSI
	HS2 = Hybrid Scaffold with DLE-1
	DE-HS = Dual Enzyme Hybrid Scaffold with BssSI and DLE-1
	Final = Final assembly from DE-HS after removal of haplotigs
	For all HS metrics including (column 1) and excluding (column 2) unscaffolded contigs are reported
